# Supplementary material for: Development of amplicon sequencing for the analysis of benzimidazole resistance allele frequencies in field populations of gastrointestinal nematodes
Source: Int J Parasitol Drugs Drug Resist. 2019 Aug 13;10:92–100. doi: 10.1016/j.ijpddr.2019.08.003 (PMC6708983; doi:10.1016/j.ijpddr.2019.08.003)
Supplement: Multimedia component 10 [file mmc10.zip]

Archive with 1 entries (1 files):
- Supplementary Data S2 (EWE 2016).fasta
