# Supplementary material for: Development of amplicon sequencing for the analysis of benzimidazole resistance allele frequencies in field populations of gastrointestinal nematodes
Source: Int J Parasitol Drugs Drug Resist. 2019 Aug 13;10:92–100. doi: 10.1016/j.ijpddr.2019.08.003 (PMC6708983; doi:10.1016/j.ijpddr.2019.08.003)
Supplement: Multimedia component 10 [file mmc10.zip › Supplementary Data S2 (EWE 2016).fasta]

>EWE16_15581
ccggatagaatcatggcttcattctcagttgttccatcgcctaaggtaatttatctctgacagtcgtcctttttcgagat
cgtatgtacaggttctcgaggtgcaacccattttccgaactctttacaccaatgctttacagtgaagtgt--------gt
tatgtttataggtatccgacaccgttgtggaaccttacaatgccactctttctgttcaccaattggtagaaaacaccgat
gaaacgtactgtatcgataatgaggctctgtacgata
>EWE16_3811
ccggatagaatcatggcttcattctccgttgttccatcaccaaaggtaatgtatccctaacagtagtccttttt-gagat
cgtatgtacaggttctcgaggtgcaatcca-tttacgagctcttcacattgatgcgcaattgtgaaatgtgcgaagaagt
tatgtttataggtttccgataccgttgtggaaccttacaatgccactctttctgtacaccagttggttgaaaataccgac
gaaacatactgcatcgataatgaagctctgtacgata
>EWE16_15581
ccggatagaatcatggcttcattctccgttgttccatcgcctaaggtaatttatctctgacagtcgtcctttttcgagat
cgtatgtacaggttctcgaggtgcaacccattttcagaactctttacatcaatgctttacagtgaattgtgcgatgatgt
tatgtttataggtatccgacaccgttgtggaaccttacaatgccactctttctgttcaccaattggtagaaaacaccgat
gaaacgtactgtatcgataatgaggctctgtacgata
>EWE16_23487
ccggatagaatcatggcttcattctccgttgttccatcaccaaaggtaatgtatccctaacagtagtccttttt-gagat
cgcatgtacaggttctcgaggtgcaatcca-tttacgagctcttcacattgatgcgcaattgtgaaatgtgcgaagaagt
tatgtttttaggtttccgataccgttgtggaaccttacaatgccactctttctgtacaccagttggttgaaaataccgat
gaaacatactgcatcgataatgaagctctgtacgata
>EWE16_17412
ccggatagaatcatggcttcattctccgttgttccatcgcctaaggtaatttattccttacagtcgtcctttttcaagat
cgtatgtacaggtttccgaggtgcaacccattttccgaactctttacatcaatgctttacagtgaattgtgcgacgatgt
tatgtttataggtatccgacaccgttgtggaaccttacaatgccactctttctgttcaccaattggtagaaaacaccgat
gaaacgtactgtatcgataatgaggctctgtacgata
>EWE16_21353
ccggatagaatcatggcttcattctccgttgttccatcaccaaaggtaatgtatccctaacagtagtccttttt-gagat
cgtatgtacaggttctcgaggtgcaatcca-tttacgaactcttcacattgatgcgcaactgtgaaatgtgcgaagaagt
tatgtttataggtttccgataccgttgtggaaccttacaatgccactctttctgtacaccagttggttgaaaataccgat
ttaacattctgcatcgataatgaagctctgtacgata
>EWE16_7599
ccggatagaatcatggcttcattctccgttgttccatcaccaaaggtaatgtatccctaacagtagtccttttt-gagat
cgtatgtacaggttctcgaggtgcaatcca-tttacgaactcttcacattgatgcgcaactgtgaaatgtgcgaagaagt
tatgtttataggtttccgataccgttgtggaaccttacaatgccactctttctgtacaccagttggttgaaaataccgat
gaaacatactgcatcgataatgaagctctgtacgata
>EWE16_15714
ccggatagaatcatggcttcattctccgttgttccatcgccaaaggtaatttatctctgacagtcgtcctttttcgagat
cgtatgtacaggttctcgaggtgcaacccattttcggaactctttacatcaatgctttacagtgaagtgtgcgacgatgt
tatgtttttaggtatccgacaccgttgtggaaccttacaatgccactctttctgttcaccaattggtagaaaacaccgat
gaaacgtactgtatcgataatgaggctctgtacgata
>EWE16_20091
ccggatagaatcatggcttcatactccgttgttccatcaccaaaggtaatgtatccctaacagtagtccttttt-gagat
cgtatgtacaggttctcgaggtgcaatcca-tttacgagctcttcacattgatgcgcaattgtgaaatgtgcgaagaagt
tatgtttataggtttccgataccgttgtggaaccttacaatgccactctttctgtacaccagttggttgaaaataccgat
gaaacattctgcatcgataatgaagctctgtacgata
>EWE16_11273
ccggatagaatcatggcttcattctccgttgttccatcgcctaaggtaatttatctctgacagtcgtcctttttcgagat
cgtatgtacaggttctcgaggtgcaacccattttcagaactctttacatcaatgctttacagtgaattgtgcgatgatgt
tatgtttataggtatccgacaccgttgtggaaccttacaatgccactctttctgttcaccaattggtagaaaacaccgat
gaaacgttctgtatcgataatgaggctctgtacgata
>EWE16_4783
ccggatagaatcatggcttcattctccgttgttccatcaccaaaggtaatgtatccctaacagtagtccttttt-gagat
cgcatgtacaggttctcgaggtgcaatcca-tttacgagctcttcacattgatgcgcaattgtgaaatgtgcgaagaagt
tatgtttttaggtttccgataccgttgtggaaccttacaatgccactctttctgtacaccagttggttgaaaataccgat
gaaacattctgcatcgataatgaagctctgtacgata
>EWE16_23851
ccggatagaatcatggcttcattctccgttgttccatcaccaaaggtaatgtatccc--acagcagtccttttt-gagat
cgtatttacaggttctcgaggtgcaatccattttacgaactcttcacattgatgcgcaaccgtgaaatgtgcgaagaagt
tatgtttataggtttccgataccgttgtggaaccttacaatgccactctttctgtacaccagttggttgaaaataccgat
gaaacatactgcatcgataatgaagctctgtacgata
>EWE16_5703
ccggatagaatcatggcttcattctcagttgttccatcgcctaaggtaatttatctctgacagtcgtcctttttcgagat
tgtatgtacaggttctcgaggtgcaacccattttccgaactctttacatcaatgctttacagtgaattgtgcgacgatgt
tatgtttataggtatccgacaccgttgtggaaccttacaatgccactctttctgttcaccaattggtagaaaacaccgat
gaaacgtactgtatcgataatgaggctctgtacgata
>EWE16_6025
ccggatagaatcatggcttcattctccgttgttccatcaccaaaggtaatgtatccc--acagcagtccttttt-gagat
cgtatttacaggttctcgaggtgcaatccattttacgaactcttcacattgatgcgcaaccgtgaaatgtgcgaagaagt
tatgtttataggtttccgataccgttgtggaaccttacaatgccactctttctgtacaccagttggttgaaaataccgat
gaaacattctgcatcgataatgaagctctgtacgata
>EWE16_16663
ccggatagaatcatggcttcattctccgttgttccatcgcctaaggtaatttattcctgacagtcgtcctttttcgagat
cgtatgtacaggtttccgaggtgcaacccattttccgaactctttacatcaatgctttacagtgaattgtgcgacgatgt
tatgtttataggtatccgacaccgttgtggaaccttacaatgccactctttctgttcaccaattggtagaaaacaccgat
gaaacgttctgtatcgataatgaggctctgtacgata
>EWE16_8834
ccggatagaatcatggcttcattctccgttgttccatcaccaaaggtaatgtatccctaacagtagtccttttt-gagat
cgtatgtacaggttctcgaggtgcaatcca-tttacgaactcttcacattgatgcgcaactgtgaaatgtgcgaagaagt
tatgtttataggtttccgataccgttgtggaaccttacaatgccactctttctgtacaccagttggttgaaaacaccgat
gaaacattctgcatcgataatgaagctctgtacgata
>EWE16_19348
ccggatagaatcatggcttcattctccgttgttccatcgcctaaggtaatttattcctgacagtcgtcctttttcaagat
cgtatgtacaggttt-cgaggtgcaatcga-tttacgaactctttacatcaatgctttacagtgaattgtgcgacgatgt
tatgtttataggtatccgacaccgttgtggaaccttacaatgccactctttctgttcaccaattggtagaaaacaccgat
gaaacgttctgtatcgataatgaggctctgtacgata
>EWE16_11555
ccggatagaatcatggcttcattctccgttgttccatcaccaaaggtaatgtatccctaacagtagtccttttt-gagat
cgcatgtacag----tccaagtgcaatcca-tttacgagctcttcacattgatgcgcaattgtgaaatgtgcgaagaagt
tatgtttataggtttccgataccgttgtggaaccttacaatgccactctttctgtacaccagttggttgaaaataccgat
gaaacattctgcatcgataatgaagctctgtacgata
>EWE16_16551
ccggatagaatcatggcttcattctcagttgttccatcgcctaaggtaatttatctctgacagtcgtcctttttcgagat
cgtatgtacaggttctcgaggtgcaacccattttcagaactctttacatcaatgctttacagtgaattgtgcgatgatgt
tatgtttataggtatccgacaccgttgtggaaccttacaatgccactctttctgttcaccaattggtagaaaacaccgat
gaaacgtattgtatcgataatgaggctctgtacgata
>EWE16_17122
ccggatagaatcatggcttcattctccgttgttccatcaccaaaggtaatgtatccctaacagtagtccttttt-gagat
cgtatgtacaggttctcgaggtgcaatcca-tttacgaactcttcacattgatgcgcaactgtgaaatgtgcgaagaagt
tgtgtttataggtttccgataccgttgtggaaccttacaatgccactctttctgtacaccagttggttgaaaataccgat
gaaacattctgcatcgataatgaagctctgtacgata
>EWE16_21617
ccggatagaatcatggcttcattctccgttgttccatcaccaaaggtaatgtatccctaacagtagtccttttt-gagat
cgtatgtacaggttctcgaggtgcaatcca-tttacgagctcttcacattgatgcgcaactgtgaaatgtgcgaagaagt
tatgtttataggtttccgataccgttgtggaaccttacaatgccactctttctgtacaccagttggttgaaaataccgat
gaaacattctgcatcgataatgaagctctgtacgata
>EWE16_16400
ccggatagaatcatggcttcattctccgttgttccatcgcctaaggtaatttatctctgacagtcgtcctttttcgagat
cgtatgtacaggttctcgaggtgcaacccattttcagaactctttacatcaatgctttacagtgaattgtgcgatgatgt
tatgtttataggtatccgacaccgttgtggaaccttacaatgccactctttctgttcaccaattggtagaaaacaccgat
ttaacgttctgtatcgataatgaggctctgtacgata
>EWE16_19980
ccggatagaatcatggcttcattctccgttgttccatcaccaaaggtaatgtatccctaacagtagtccttttt-gagat
cgtatgtacaggttctcgaggtgcaatcca-tttacgaactcttcacattgatgcgcaactgtgaaatgtgcgaagaagt
tatgtttataggtttccgataccgttgtggaaccttacaatgccactctttctgtacaccagttggttgaaaataccgat
gaaacattctgcatcgataatgaagctctgtacgata
>EWE16_3824
ccggatagaatcatggcttcattctccgttgttccatcaccaaaggtaatgtatccctaacagtcgtcctttttcgagat
cgtatgtacaggttttcaaggtgcaacccattttccgaactctttacatcaatgctttacagtgaattgtgcgacgatgt
tatgtttataggtatccgacaccgttgtggaaccttacaatgccactctttctgtacaccagttggttgaaaataccgac
gagacgttctgcatcgataatgaagctctgtacgata
>EWE16_23831
ccggatagaatcatggcttcattctcagttgttccatcgcctaaggtaatttatctctgacagtcgtcctttttcgagat
cgtatgtacaggttctcgaggtgcaacccattttccgaactctttacaccaatgctttacagtgaagtgt--------gt
tatgtttataggtatccgacaccgttgtggaaccttacaatgccactctttctgttcaccaattggtagaaaacaccgat
gaaacatactgcatcgataatgaagctctgtacgata
>EWE16_20428
ccggatagaatcatggcttcattctccgttgttccatcgcctaaggtaatttattccttacagtcgtcctttttcaagat
cgtatgtacaggtttccgaggtgcaacccattttccgaactctttacaccaatgctttacagtgaa--gt-----g-tgt
tatgtttataggtatccgacaccgttgtggaaccttacaatgccactctttctgttcaccaattggtagaaaacaccgat
gaaacgtactgtatcgataatgaggctctgtacgata
>EWE16_10988
ccggatagaatcatggcttcattctccgttgttccatcaccaaaggtaatgtatccctaacagtagtccttttt-gagat
cgcatgt-cag-----c-aggtgcaatcca-tttacgagctcttcacattgatgcgcaattgtgaaatgtgcgaagaagt
tatgtttataggtttccgataccgttgtggaaccttacaatgccactctttctgtacaccagttggttgaaaataccgat
gaaacattctgcatcgataatgaagctctgtacgata
>EWE16_9947
ccggatagaatcatggcttcattctcagttgttccatcgcctaaggtaatttatctctgacagtcgtcctttttcaagat
cgtatgtacaggtttccgaggtgcaacccattttccgaactctttacatcaatgctttacagtgaattgtgcgacgatgt
tatgtttataggtatccgacaccgttgtggaaccttacaatgccactctttctgttcaccaattggtagaaaacaccgat
gaaacgtactgtatcgataatgaggctctgtacgata
>EWE16_18486
ccggatagaatcatggcttcattctcagttgttccatcgcctaaggtaatttatctctgacagtcgtcctttttcgagat
cgtatgtacaggttctcgaggtgcaacccattttccgaactctttacaccaatgctttacagtgaattgtgcgatgatgt
tatgtttataggtatccgacaccgttgtggaaccttacaatgccactctttctgttcaccaattggtagaaaacaccgat
gaaacgtactgtatcgataatgaggctctgtacgata
>EWE16_14694
ccggatagaatcatggcttcattctccgttgttccatcgcctaaggtaatttattcctgacagtcgtccttttttgagat
cgtatgt-caggttttcgaagtgcaacccattttccgaactcttcacatcaatgctttacagtgaattgtgcgacgatgt
tatgtttataggtatccgacaccgttgtggaaccttacaatgccactctttctgttcaccaattggtagaaaacaccgat
gaaacgttctgtatcgataatgaggctctgtacgata
>EWE16_24024
ccggatagaatcatggcttcattctccgttgttccatcgcctaaggtaatttatctctgacagtcgtcctttttcgagat
cgtatgtacaggttctcgaggtgcaacccattttcagaactctttacatcaatgctttacagtgaa---t--g-tg-tgt
tatgtttataggtatccgacaccgttgtggaaccttacaatgccactctttctgttcaccaattggtagaaaacaccgat
gaaacgtactgtatcgataatgaggctctgtacgata
>EWE16_7355
ccggatagaatcatggcttcattctccgttgttccatcaccaaaggtaatttatccctaacagtagtccttttt-gagat
cgtatgtacaggttctcgaggtgcaatccattttacgaactcttcacattgatgcgcaaccgtgaaatgtgcgaagaagt
tatgtttataggtttccgataccgttgtggaaccttacaatgccactctttctgtacaccagttggttgaaaataccgat
gaaacatactgcatcgataatgaagctctgtacgata
>EWE16_4605
ccggatagaatcatggcttcattctccgttgttccatcgcctaaggtaatttatctctgacagtcgtcctttttcgagat
cgtatgtacaggttctcgaggtgcaacccattttcagaactctttacatcaatgctttacagtgaa-t-t--g--g-tgt
tatgtttataggtatccgacaccgttgtggaaccttacaatgccactctttctgttcaccaattggtagaaaacaccgat
gaaacgttctgtatcgataatgaggctctgtacgata
>EWE16_24040
ccggatagaatcatggcttcattctccgttgttccatcaccaaaggtaatttatctctgacagtcgtcctttttcgagat
cgtatgtacaggttctcgaggtgcaacccattttccgaactctttacaccaatgctttacagtgaagtgt--------gt
tatgtttataggtatccgacaccgttgtggaaccttacaatgccactctttctgttcaccaattggtagaaaacaccgat
gaaacgtactgtatcgataatgaggctctgtacgata
>EWE16_12686
ccggatagaatcatggcttcattctccgttgttccatcaccaaaggtaatgtatccctaacagtagtccttttt-gagat
cgcatgtacaggttctcgaggtgcaatcca-tttacgagctcttcacattgatgcgcaattgtgaaatgtgcgaagaagt
tatgtttttaggtttccgataccgttgtggaaccttacaatgccactctttctgtacaccagttggttgaaaataccgat
gaaacgtactgtatcgataatgaggctctgtacgata
>EWE16_4160
ccggatagaatcatggcttcattctccgttgttccatcaccaaaggtaatgtatccctaacagtagtccttttt-gagat
cgcatgtacaggttctcgaggtgcaatcca-tttacgagctcttcacattgatgcgcaattgtgaaatgtgcgaagaagt
tatgtttataggtttccgataccgttgtggaaccttacaatgccactctttctgtacaccagttggttgaaaataccgat
ttaacattctgcatcgataatgaagctctgtacgata
>EWE16_2126
ccggatagaatcatggcttcattctccgttgttccatcaccaaaggtaatgtatccctaacagtagtccttttt-gagat
cgtatgtacaggttctcgaggtgcaatcca-tttacgaactcttcacattgatgcgcaactgtgaaatgtgcgaagaagt
tatgtttataggtttccgataccgttgtggaaccttacaatgccactctttctgtacaccagttggttgaaaataccgat
gaaacgtactgtatcgataatgaggctctgtacgata
>EWE16_7602
ccggatagaatcatggcttcattctccgttgttccatcaccaaaggtaatgtatccctaacagtagtccttttt-gagat
cgtatgtacaggttctcgaggtgcaaccaattttccgaactcttcacattgatgcgcaacagtgaaatgtgcgaagaagt
tatgtttataggtttccgataccgttgtggaaccttacaatgccactctttctgtacaccagttggttgaaaataccgac
gagacgttctgcatcgataatgaagctctgtacgata
>EWE16_11595
ccggatagaatcatggcttcattctccgttgtcccatcgcctaaggtaatttattcctgacagtcgtcctttttcgagat
cgtatgtacaggttttcgaggtgcaacccattttccgaactctttacatcaatgctttacagtgaattgtgcgacgatgt
tgtgtttataggtatccgacaccgttgtggaaccttacaatgccactctttctgttcaccaattggtagaaaacaccgat
gaaacgttctgtatcgataatgaggctctgtacgata
>EWE16_16124
ccggatagaatcatggcttcattctcagttgttccatcgcctaaggtaatttatctctgacagtcgtcctttttcgagat
cgtatgtacaggttctcgaggtgcaacccattttccgaactctttacatcaatgctttacagtgaattgtgcgacgatgt
tatgtttataggtatccgacaccgttgtggaaccttacaatgccactctttctgttcaccaattggtagaaaacaccgat
gaaacgtactgtatcgataatgaggctctgtacgata
>EWE16_16315
ccggatagaatcatggcttcattctccgttgttccatcaccaaaggtaatgtatccctaacagtagtccttttt-gagat
cgcatgtacaggttctcgaggtgcaatcca-tttacgagctcttcacattgatgcgcaattgtgaaatgtgcgaagaagt
tatgtttttaggtttccgataccgttgtggaaccttacaatgccactctttctgtacaccagttggttgaaaataccgat
ttaacattctgcatcgataatgaagctctgtacgata
>EWE16_17805
ccggatagaatcatggcttcattctccgttgttccatcgcctaaggtaatttatctctgacagtcgtcctttttcgagat
cgtatgtacaggttctcgaggtgcaacccattttcagaactctttacatcaatgctttacagtgaattgtgc---gatgt
tatgtttataggtatccgacaccgttgtggaaccttacaatgccactctttctgttcaccaattggtagaaaacaccgat
gaaacgttctgtatcgataatgaggctctgtacgata
>EWE16_16359
ccggatagaatcatggcttcattctccgttgttccatcgccaaaggtaatttatctctgacagtcgtcctttttcgagat
cgtatgtacaggttctcgaggtgcaacccattttccgaactctttacatcaattctttacagtgaagtgtgcgacgatgt
tatgtttataggtatccgacaccgttgtggaaccttacaatgccactctttctgttcaccaattggtagaaaacaccgat
gaaacgttctgtatcgataatgaggctctgtacgata
>EWE16_6114
ccggatagaatcatggcttcattctccgttgttccatcaccaaaggtaatgtatccctaacagtagtccttttt-gagat
cgcatgtacaggttctcgaggtgcagtcca-tttacgagctcttcacattgatgcgcaattgtgaaatgtgcgaagaagt
tatgtttataggtttccgataccgttgtggaaccttacaatgccactctttctgtacaccagttggttgaaaataccgat
gaaacattctgcatcgataatgaagctctgtacgata
>EWE16_10491
ccggatagaatcatggcttcattctccgttgttccatcaccaaaggtaatgtatccctaacagtagtcctcttt-gagat
ggtatgtacaggttctcgaggtgcaatccattttacgaactcttcacattgatgcgcaaccgtgaaatgtgcgaagaagt
tatgtttataggtttccgataccgttgtggaaccttacaatgccactctttctgtacaccagttggttgaaaataccgat
gaaacattctgcatcgataatgaagctctgtacgata
>EWE16_8415
ccggatagaatcatggcttcattctcagttgttccatcgcctaaggtaatttatctctgacagtcgtcctttttcgagat
cgtatgtacaggttctcgaggtgcaacccattttccgaactctttacaccaatgctttacagtgaagtgt--------gt
tatgtttataggtatccgacaccgttgtggaaccttacaatgccactctttctgttcaccaattggtagaaaacaccgat
gaaacattctgcatcgataatgaagctctgtacgata
>EWE16_3683
ccggatagaatcatggcttcattctccgttgtcccatcaccaaaggtaatgtatccc--acagtagtccttttt-gagat
cgtatttacaggttctcgaggtgcaatccattttacgaactcttcacattgatgcgcaaccgtgaaatgtgcgaagaagt
tatgtttataggtttccgataccgttgtggaaccttacaatgccactctttctgtacaccagttggttgaaaataccgat
gaaacattctgcatcgataatgaagctctgtacgata
>EWE16_20180
ccggatagaatcatggcttcattctccgttgttccatcaccaaaggtaatgtatccctaacagtagtcctcttt-gagat
ggtatgtacaggttctcgaggtgcaatccattttacgaactcttcacattgatgcgcaaccgtgaaatgtgcgaagaagt
tatgtttataggtttccgataccgttgtggaaccttacaatgccactctttctgtacaccagttggttgaaaataccgat
gaaacatactgcatcgataatgaagctctgtacgata
