# Supplementary material for: Development of amplicon sequencing for the analysis of benzimidazole resistance allele frequencies in field populations of gastrointestinal nematodes
Source: Int J Parasitol Drugs Drug Resist. 2019 Aug 13;10:92–100. doi: 10.1016/j.ijpddr.2019.08.003 (PMC6708983; doi:10.1016/j.ijpddr.2019.08.003)
Supplement: Multimedia component 11 [file mmc11.zip › Supplementary Data S3 (LAMB 2016).fasta]

>LAMB16_15581 
CCGGATAGAATCATGGCTTCATTCTCAGTTGTTCCATCGCCTAAGGTAATTTATCTCTGACAGTCGTCCTTTTTCGAGATCGTATGTACAGGTTCTCGAGGTGCAACCCATTTTCCGAACTCTTTACACCAATGCTTTACAGTGAAGTGT--------GTTATGTTTATAGGTATCCGACACCGTTGTGGAACCTTACAATGCCACTCTTTCTGTTCACCAATTGGTAGAAAACACCGATGAAACGTACTGTATCGATAATGAGGCTCTGTACGATA
>LAMB16_3811 
CCGGATAGAATCATGGCTTCATTCTCCGTTGTTCCATCACCAAAGGTAATGTATCCCTAACAGTAGTCCTTTTT-GAGATCGTATGTACAGGTTCTCGAGGTGCAATCCA-TTTACGAGCTCTTCACATTGATGCGCAATTGTGAAATGTGCGAAGAAGTTATGTTTATAGGTTTCCGATACCGTTGTGGAACCTTACAATGCCACTCTTTCTGTACACCAGTTGGTTGAAAATACCGACGAAACATACTGCATCGATAATGAAGCTCTGTACGATA
>LAMB16_15581 
CCGGATAGAATCATGGCTTCATTCTCCGTTGTTCCATCGCCTAAGGTAATTTATCTCTGACAGTCGTCCTTTTTCGAGATCGTATGTACAGGTTCTCGAGGTGCAACCCATTTTCAGAACTCTTTACATCAATGCTTTACAGTGAATTGTGCGATGATGTTATGTTTATAGGTATCCGACACCGTTGTGGAACCTTACAATGCCACTCTTTCTGTTCACCAATTGGTAGAAAACACCGATGAAACGTACTGTATCGATAATGAGGCTCTGTACGATA
>LAMB16_23487 
CCGGATAGAATCATGGCTTCATTCTCCGTTGTTCCATCACCAAAGGTAATGTATCCCTAACAGTAGTCCTTTTT-GAGATCGCATGTACAGGTTCTCGAGGTGCAATCCA-TTTACGAGCTCTTCACATTGATGCGCAATTGTGAAATGTGCGAAGAAGTTATGTTTTTAGGTTTCCGATACCGTTGTGGAACCTTACAATGCCACTCTTTCTGTACACCAGTTGGTTGAAAATACCGATGAAACATACTGCATCGATAATGAAGCTCTGTACGATA
>LAMB16_17412 
CCGGATAGAATCATGGCTTCATTCTCCGTTGTTCCATCGCCTAAGGTAATTTATTCCTTACAGTCGTCCTTTTTCAAGATCGTATGTACAGGTTTCCGAGGTGCAACCCATTTTCCGAACTCTTTACATCAATGCTTTACAGTGAATTGTGCGACGATGTTATGTTTATAGGTATCCGACACCGTTGTGGAACCTTACAATGCCACTCTTTCTGTTCACCAATTGGTAGAAAACACCGATGAAACGTACTGTATCGATAATGAGGCTCTGTACGATA
>LAMB16_11273 
CCGGATAGAATCATGGCTTCATTCTCCGTTGTTCCATCGCCTAAGGTAATTTATCTCTGACAGTCGTCCTTTTTCGAGATCGTATGTACAGGTTCTCGAGGTGCAACCCATTTTCAGAACTCTTTACATCAATGCTTTACAGTGAATTGTGCGATGATGTTATGTTTATAGGTATCCGACACCGTTGTGGAACCTTACAATGCCACTCTTTCTGTTCACCAATTGGTAGAAAACACCGATGAAACGTTCTGTATCGATAATGAGGCTCTGTACGATA
>LAMB16_21353 
CCGGATAGAATCATGGCTTCATTCTCCGTTGTTCCATCACCAAAGGTAATGTATCCCTAACAGTAGTCCTTTTT-GAGATCGTATGTACAGGTTCTCGAGGTGCAATCCA-TTTACGAACTCTTCACATTGATGCGCAACTGTGAAATGTGCGAAGAAGTTATGTTTATAGGTTTCCGATACCGTTGTGGAACCTTACAATGCCACTCTTTCTGTACACCAGTTGGTTGAAAATACCGATTTAACATTCTGCATCGATAATGAAGCTCTGTACGATA
>LAMB16_7599 
CCGGATAGAATCATGGCTTCATTCTCCGTTGTTCCATCACCAAAGGTAATGTATCCCTAACAGTAGTCCTTTTT-GAGATCGTATGTACAGGTTCTCGAGGTGCAATCCA-TTTACGAACTCTTCACATTGATGCGCAACTGTGAAATGTGCGAAGAAGTTATGTTTATAGGTTTCCGATACCGTTGTGGAACCTTACAATGCCACTCTTTCTGTACACCAGTTGGTTGAAAATACCGATGAAACATACTGCATCGATAATGAAGCTCTGTACGATA
>LAMB16_19510 
CCGGATAGAATCATGGCTTCATTCTCCGTTGTTCCATCACCAAAGGTAATGTATCCCTAACAGTAGTCCTTTTT-GAGATCGTATGTACAGGTTTTCGAGGTGCAATCCA-TTTACGAACTCTTCACATTGATGCGCAACTGTGAAATGTGCGAAGAAGTTATGTTTATAGGTTTCCGATACCGTTGTGGAACCTTACAATGCCACTCTTTCTGTACACCAGTTGGTTGAAAATACCGATGAAACATACTGCATCGATAATGAAGCTCTGTACGATA
>LAMB16_20091 
CCGGATAGAATCATGGCTTCATACTCCGTTGTTCCATCACCAAAGGTAATGTATCCCTAACAGTAGTCCTTTTT-GAGATCGTATGTACAGGTTCTCGAGGTGCAATCCA-TTTACGAGCTCTTCACATTGATGCGCAATTGTGAAATGTGCGAAGAAGTTATGTTTATAGGTTTCCGATACCGTTGTGGAACCTTACAATGCCACTCTTTCTGTACACCAGTTGGTTGAAAATACCGATGAAACATTCTGCATCGATAATGAAGCTCTGTACGATA
>LAMB16_5186 
CCGGATAGAATCATGGCTTCATTCTCCGTTGTTCCATCACCAAAGGTAATGTATCCCTAACAGTAGTCCTTTTT-GAGATCGTATGTACAGGTTCTCGAGGTGCAATCCA-TTTACGAGCTCTTCACATTGATGCGCAACTGTGAAATGTGCGAAGAAGTTATGTTTATAGGTTTCCGATACCGTTGTGGAACCTTACAATGCCACTCTTTCTGTACACCAGTTGGTTGAAAATACCGATTTAACATTCTGCATCGATAATGAAGCTCTGTACGATA
>LAMB16_6025 
CCGGATAGAATCATGGCTTCATTCTCCGTTGTTCCATCACCAAAGGTAATGTATCCC--ACAGCAGTCCTTTTT-GAGATCGTATTTACAGGTTCTCGAGGTGCAATCCATTTTACGAACTCTTCACATTGATGCGCAACCGTGAAATGTGCGAAGAAGTTATGTTTATAGGTTTCCGATACCGTTGTGGAACCTTACAATGCCACTCTTTCTGTACACCAGTTGGTTGAAAATACCGATGAAACATTCTGCATCGATAATGAAGCTCTGTACGATA
>LAMB16__23851 
CCGGATAGAATCATGGCTTCATTCTCCGTTGTTCCATCACCAAAGGTAATGTATCCC--ACAGCAGTCCTTTTT-GAGATCGTATTTACAGGTTCTCGAGGTGCAATCCATTTTACGAACTCTTCACATTGATGCGCAACCGTGAAATGTGCGAAGAAGTTATGTTTATAGGTTTCCGATACCGTTGTGGAACCTTACAATGCCACTCTTTCTGTACACCAGTTGGTTGAAAATACCGATGAAACATACTGCATCGATAATGAAGCTCTGTACGATA
>LAMB16_23136 
CCGGATAGAATCATGGCTTCATTCTCCGTTGTTCCATCGCCTAAGGTAATTTATCTCTGACAGTCGTCCTTTTTCGAGATCGTATGTACAGGTTCTCGAGGTGCAACCCATTTTCAGAACTCTTTACATCAATGCTTTACAGTGAATTGTGCGATGATGTTATGTTTATAGGTATCCGACACCGTTGTGGAACCTTACAATGCCACTCTTTCTGTTCACCAATTGGTAGAAAACACCGATGAAACGTATTGTATCGATAATGAGGCTCTGTACGATA
>LAMB16_5703 
CCGGATAGAATCATGGCTTCATTCTCAGTTGTTCCATCGCCTAAGGTAATTTATCTCTGACAGTCGTCCTTTTTCGAGATTGTATGTACAGGTTCTCGAGGTGCAACCCATTTTCCGAACTCTTTACATCAATGCTTTACAGTGAATTGTGCGACGATGTTATGTTTATAGGTATCCGACACCGTTGTGGAACCTTACAATGCCACTCTTTCTGTTCACCAATTGGTAGAAAACACCGATGAAACGTACTGTATCGATAATGAGGCTCTGTACGATA
>LAMB16_11555 
CCGGATAGAATCATGGCTTCATTCTCCGTTGTTCCATCACCAAAGGTAATGTATCCCTAACAGTAGTCCTTTTT-GAGATCGCATGTACAG----TACAATAGCAATCCA-TTTACGAGCTCTTCACATTGATGCGCAATTGTGAAATGTGCGAAGAAGTTATGTTTATAGGTTTCCGATACCGTTGTGGAACCTTACAATGCCACTCTTTCTGTACACCAGTTGGTTGAAAATACCGATGAAACATTCTGCATCGATAATGAAGCTCTGTACGATA
>LAMB16_16663 
CCGGATAGAATCATGGCTTCATTCTCCGTTGTTCCATCGCCTAAGGTAATTTATTCCTGACAGTCGTCCTTTTTCGAGATCGTATGTACAGGTTTCCGAGGTGCAACCCATTTTCCGAACTCTTTACATCAATGCTTTACAGTGAATTGTGCGACGATGTTATGTTTATAGGTATCCGACACCGTTGTGGAACCTTACAATGCCACTCTTTCTGTTCACCAATTGGTAGAAAACACCGATGAAACGTTCTGTATCGATAATGAGGCTCTGTACGATA
>LAMB16_22382 
CCGGATAGAATCATGGCTTCATTCTCCGTTGTTCCATCACCAAAGGTAATGTATCCCTAACAGTAGTCCTTTTT-GAGATCGTATGTACAGGTTCTCGAGGTGCAATCCA-TTTACGAACTCTTCACATTGATGCGCAACTGTGAAATGTGCGAAGAAGTTATGTTTATAGGTTTCCGATACCGTTGTGGAACCTTACAATGCCACTCTTTCTGTACACCAGTTGGTTGAAAATACCGATGAAACATTCTGCATCGATAATGAAGCTCTGTACGATA
>LAMB16_16551 
CCGGATAGAATCATGGCTTCATTCTCAGTTGTTCCATCGCCTAAGGTAATTTATCTCTGACAGTCGTCCTTTTTCGAGATCGTATGTACAGGTTCTCGAGGTGCAACCCATTTTCAGAACTCTTTACATCAATGCTTTACAGTGAATTGTGCGATGATGTTATGTTTATAGGTATCCGACACCGTTGTGGAACCTTACAATGCCACTCTTTCTGTTCACCAATTGGTAGAAAACACCGATGAAACGTATTGTATCGATAATGAGGCTCTGTACGATA
>LAMB16_19348 
CCGGATAGAATCATGGCTTCATTCTCCGTTGTTCCATCGCCTAAGGTAATTTATTCCTGACAGTCGTCCTTTTTCAAGATCGTATGTACAGGTTT-C-AGGTGCAATCGA-TTTACGAACTCTTTACATCAATGCTTTACAGTGAATTGTGCGACGATGTTATGTTTATAGGTATCCGACACCGTTGTGGAACCTTACAATGCCACTCTTTCTGTTCACCAATTGGTAGAAAACACCGATGAAACGTTCTGTATCGATAATGAGGCTCTGTACGATA
>LAMB16_8653 
CCGGATAGAATCATGGCTTCATTCTCAGTTGTTCCATCGCCTAAGGTAATTTATCTCTGACAGTCGTCCTTTTTCGAGATCGTATGTACAGGTTCTCGAGGTGCCACCCATTTTCCGAACTCTTTACATCAATGCTTTACAGTGAAGTGT--------GTTATGTTTATAGGTATCCGACACCGTTGTGGAACCTTACAATGCCACTCTTTCTGTTCACCAATTGGTAGAAAACACCGATGAAACGTTCTGTATCGATAATGAGGCTCTGTACGATA
>LAMB16_21617 
CCGGATAGAATCATGGCTTCATTCTCCGTTGTTCCATCACCAAAGGTAATGTATCCCTAACAGTAGTCCTTTTT-GAGATCGTATGTACAGGTTCTCGAGGTGCAATCCA-TTTACGAGCTCTTCACATTGATGCGCAACTGTGAAATGTGCGAAGAAGTTATGTTTATAGGTTTCCGATACCGTTGTGGAACCTTACAATGCCACTCTTTCTGTACACCAGTTGGTTGAAAATACCGATGAAACATTCTGCATCGATAATGAAGCTCTGTACGATA
>LAMB16_15714 
CCGGATAGAATCATGGCTTCATTCTCCGTTGTTCCATCGCCAAAGGTAATTTATCTCTGACAGTCGTCCTTTTTCGAGATCGTATGTACAGGTTCTCGAGGTGCAACCCATTTTCCGAACTCTTTACATCAATGCTTTACAGTGAAGTGTGCGACGATGTTATGTTTATAGGTATCCGACACCGTTGTGGAACCTTACAATGCCACTCTTTCTGTTCACCAATTGGTAGAAAACACCGATGAAACGTACTGTATCGATAATGAGGCTCTGTACGATA
>LAMB16_19405 
CCGGATAGAATCATGGCTTCATTCTCAGTTGTTCCATCGCCTAAGGTAATTTATCTCTGACAGTCGTCCTTTTTCGAGATTGTATGTACAGGTTCTCGAGGTGCAACCCATTTTCCGAACTCTTTACATCAATGCTTTACAGTGAATTGTGCGACGATGTTATGTTTATAGGTATCCGACACCGTTGTGGAACCTTACAATGCCACTCTTTCTGTTCACCAATTGGTAGAAAACACCGATGAAACGTTCTGTATCGATAATGAGGCTCTGTACGATA
>LAMB16_9947 
CCGGATAGAATCATGGCTTCATTCTCAGTTGTTCCATCGCCTAAGGTAATTTATCTCTGACAGTCGTCCTTTTTCAAGATCGTATGTACAGGTTTCCGAGGTGCAACCCATTTTCCGAACTCTTTACATCAATGCTTTACAGTGAATTGTGCGACGATGTTATGTTTATAGGTATCCGACACCGTTGTGGAACCTTACAATGCCACTCTTTCTGTTCACCAATTGGTAGAAAACACCGATGAAACGTACTGTATCGATAATGAGGCTCTGTACGATA
>LAMB16_7355 
CCGGATAGAATCATGGCTTCATTCTCCGTTGTTCCATCACCAAAGGTAATTTATCCCTAACAGTAGTCCTTTTT-GAAATCGTATGTACAGGTTCTCGAGGTGCAATCCATTTTACGAACTCTTCACATTGATGCGCAACCGTGAAATGTGCGAAGAAGTTATGTTTATAGGTTTCCGATACCGTTGTGGAACCTTACAATGCCACTCTTTCTGTACACCAGTTGGTTGAAAATACCGATGAAACATACTGCATCGATAATGAAGCTCTGTACGATA
>LAMB16_7602 
CCGGATAGAATCATGGCTTCATTCTCCGTTGTTCCATCACCAAAGGTAATGTATCCCTAACAGTAGTCCTTTTT-GAGATCGTATGTACAGGTTCTCGAGGTGCAACCAATATTCCGAACTCTTCACATTGATGCGCAACAGTGAAATGTGCGAAGAAGTTATGTTTATAGGTTTCCGATACCGTTGTGGAACCTTACAATGCCACTCTTTCTGTACACCAGTTGGTTGAAAATACCGACGAGACGTTCTGCATCGATAATGAAGCTCTGTACGATA
>LAMB16_3683 
CCGGATAGAATCATGGCTTCATTCTCCGTTGTTCCATCACCAAAGGTAATGTATCCC--ACAGTAGTCCTTTTT-GAGATCGTATTTACAGGTTCTCGAGGTGCAATCCATTTTACGAACTCTTCACATTGATGCGCAACCGTGAAATGTGCGAAGAAGTTATGTTTATAGGTTTCCGATACCGTTGTGGAACCTTACAATGCCACTCTTTCTGTACACCAGTTGGTTGAAAATACCGATGAAACATTCTGCATCGATAATGAAGCTCTGTACGATA
>LAMB16_3824 
CCGGATAGAATCATGGCTTCATTCTCCGTTGTTCCATCACCAAAGGTAATGTATCCCTAACAGTCGTCCTTTTTCGAGATCGTATGTACAGGTTTTCAAGGTGCAACCCATTTTCCGAACTCTTTACATCAATGCTTTACAGTGAATTGTGCGACGATGTTATGTTTATAGGTATCCGACACCGTTGTGGAACCTTACAATGCCACTCTTTCTGTACACCAGTTGGTTGAAAATACCGACGAGACGTTCTGCATCGATAATGAAGCTCTGTACGATA
>LAMB16_20428 
CCGGATAGAATCATGGCTTCATTCTCCGTTGTTCCATCGCCTAAGGTAATTTATTCCTGACAGTCGTCCTTTTTCAAGATCGTATGTACAGGTTTCCGAGGTGCAACCCATTTTCCGAACTCTTTACACCAATGCTTTACAGTGAA--GT-----G-TGTTATGTTTATAGGTATCCGACACCGTTGTGGAACCTTACAATGCCACTCTTTCTGTTCACCAATTGGTAGAAAACACCGATGAAACGTACTGTATCGATAATGAGGCTCTGTACGATA
>LAMB16_16522 
CCGGATAGAATCATGGCTTCATTCTCAGTTGTTCCATCGCCTAAGGTAATTTATCTCTGACAGTCGTCCTTTTTCGAGATCGTATGTACAGGTTCTCGAGGTGCAACCCATTTTCCGAACTCTTTACATCAATGCTTTACAGTGAATTGTGCGACGATGTTATGTTTATAGGTATCCGACACCGTTGTGGAACCTTACAATGCCACTCTTTCTGTTCACCAATTGGTAGAAAACACCGATGAAACGTTCTGTATCGATAATGAGGCTCTGTACGATA
>LAMB16_24024 
CCGGATAGAATCATGGCTTCATTCTCCGTTGTTCCATCGCCTAAGGTAATTTATCTCTGACAGTCGTCCTTTTTCGAGATCGTATGTACAGGTTCTCGAGGTGCAACCCATTTTCAGAACTCTTTACATCAATGCTTTACAGTGAA--G---G-TG-TGTTATGTTTATAGGTATCCGACACCGTTGTGGAACCTTACAATGCCACTCTTTCTGTTCACCAATTGGTAGAAAACACCGATGAAACGTACTGTATCGATAATGAGGCTCTGTACGATA
>LAMB16_23831 
CCGGATAGAATCATGGCTTCATTCTCAGTTGTTCCATCGCCTAAGGTAATTTATCTCTGACAGTCGTCCTTTTTCGAGATCGTATGTACAGGTTCTCGAGGTGCAACCCATTTTCCGAACTCTTTACACCAATGCTTTACAGTGAAGTGT--------GTTATGTTTATAGGTATCCGACACCGTTGTGGAACCTTACAATGCCACTCTTTCTGTTCACCAATTGGTAGAAAACACCGATGAAACATACTGCATCGATAATGAAGCTCTGTACGATA
>LAMB16_14398 
CCGGATAGAATCATGGCTTCATACTCCGTTGTTCCATCACCAAAGGTAATGTATCCCTAACAGTAGTCCTTTTT-GAGATCGCATGTACAG----TACAATAGCAATCCA-TTTACGAGCTCTTCACATTGATGCGCAATTGTGAAATGTGCGAAGAAGTTATGTTTATAGGTTTCCGATACCGTTGTGGAACCTTACAATGCCACTCTTTCTGTACACCAGTTGGTTGAAAATACCGATGAAACATTCTGCATCGATAATGAAGCTCTGTACGATA
>LAMB16_18486 
CCGGATAGAATCATGGCTTCATTCTCAGTTGTTCCATCGCCTAAGGTAATTTATCTCTGACAGTCGTCCTTTTTCGAGATCGTATGTACAGGTTCTCGAGGTGCAACCCATTTTCCGAACTCTTTACACCAATGCTTTACAGTGAATTGTGCGATGATGTTATGTTTATAGGTATCCGACACCGTTGTGGAACCTTACAATGCCACTCTTTCTGTTCACCAATTGGTAGAAAACACCGATGAAACGTACTGTATCGATAATGAGGCTCTGTACGATA
>LAMB16_7477 
CCGGATAGAATCATGGCTTCATTCTCCGTTGTTCCATCACCAAAGGTAATTTATCCCTAACAGTAGTCCTTTTT-GAAATCGTATGTACAGGTTCTCGAGGTGCAATCCATTTTACGAACTCTTCACATTGATGCGCAACCGTGAAATGTGCGAAGAAGTTATGTTTATAGGTTTCCGATACCGTTGTGGAACCTTACAATGCCACTCTTTCTGTACACCAGTTGGTTGAAAATACCGATGAAACATTCTGCATCGATAATGAAGCTCTGTACGATA
>LAMB16_24040 
CCGGATAGAATCATGGCTTCATTCTCCGTTGTTCCATCACCAAAGGTAATTTATCTCTGACAGTCGTCCTTTTTCGAGATCGTATGTACAGGTTCTCGAGGTGCAACCCATTTTCCGAACTCTTTACACCAATGCTTTACAGTGAAGTGT--------GTTATGTTTATAGGTATCCGACACCGTTGTGGAACCTTACAATGCCACTCTTTCTGTTCACCAATTGGTAGAAAACACCGATGAAACGTACTGTATCGATAATGAGGCTCTGTACGATA
>LAMB16_16315 
CCGGATAGAATCATGGCTTCATTCTCCGTTGTTCCATCACCAAAGGTAATGTATCCCTAACAGTAGTCCTTTTT-GAGATCGCATGTACAGGTTCTCGAGGTGCAATCCA-TTTACGAGCTCTTCACATTGATGCGCAATTGTGAAATGTGCGAAGAAGTTATGTTTTTAGGTTTCCGATACCGTTGTGGAACCTTACAATGCCACTCTTTCTGTACACCAGTTGGTTGAAAATACCGATTTAACATTCTGCATCGATAATGAAGCTCTGTACGATA
>LAMB16_18617 
CCGGATAGAATCATGGCTTCATTCTCCGTTGTTCCATCACCAAAGGTAATGTATCCCTAACAGTAGTCCTCTTT-GAGATGGTATGTACAGGTTCTCGAGGTGCAATCCATTTTACGAACTCTTCACATTGATGCGCAACCGTGAAATGTGCGAAGAAGTTATGTTTATAGGTTTCCGATACCGTTGTGGAACCTTACAATGCCACTCTTTCTGTACACCAGTTGGTTGAAAATACCGATGAAACATTCTGCATCGATAATGAAGCTCTGTACGATA
>LAMB16_7629 
CCGGATAGAATCATGGCTTCATTCTCCGTTGTTCCATCACCAAAGGTAATGTATCCC--ACAGTAGTCCTTTTT-GAGATCGTATTTACAGGTTCTCGAGGTACAATCCATTTTACGAACTCTTCACATTGATGCGCAACCGTGAAATGTGCGAAGAAGTTATGTTTATAGGTTTCCGATACCGTTGTGGAACCTTACAATGCCACTCTTTCTGTACACCAGTTGGTTGAAAATACCGATGAAACATTCTGCATCGATAATGAAGCTCTGTACGATA
>LAMB16_3214 
CCGGATAGAATCATGGCTTCATTCTCCGTTGTTCCATCACCAAAGGTAATGTATCCCTAACAGTAGTCCTTTTT-GAGATCGCATGTACAG----TACAATAGCAATCCA-TTTACGAGCTCTTCACATTGATGCGCAATTGTGAAATGTGCGAAGAAGTTATGTTTATAGGTTTCCGATACCGTTGTGGAACCTTACAATGCCACTCTTTCTGTACACCAGTTGGTTGAAAATACCGATGAAACATACTGCATCGATAATGAAGCTCTGTACGATA
>LAMB16_12686 
CCGGATAGAATCATGGCTTCATTCTCCGTTGTTCCATCACCAAAGGTAATGTATCCCTAACAGTAGTCCTTTTT-GAGATCGCATGTACAGGTTCTCGAGGTGCAATCCA-TTTACGAGCTCTTCACATTGATGCGCAATTGTGAAATGTGCGAAGAAGTTATGTTTTTAGGTTTCCGATACCGTTGTGGAACCTTACAATGCCACTCTTTCTGTACACCAGTTGGTTGAAAATACCGATGAAACGTACTGTATCGATAATGAGGCTCTGTACGATA
>LAMB16_10988 
CCGGATAGAATCATGGCTTCATTCTCCGTTGTTCCATCACCAAAGGTAATGTATCCCTAACAGTAGTCCTTTTT-GAGATCGCATGT--A------C-AGGTGCAATCCA-TTTACGAGCTCTTCACATTGATGCGCAATTGTGAAATGTGCGAAGAAGTTATGTTTATAGGTTTCCGATACCGTTGTGGAACCTTACAATGCCACTCTTTCTGTACACCAGTTGGTTGAAAATACCGATGAAACATTCTGCATCGATAATGAAGCTCTGTACGATA
>LAMB16_2126 
CCGGATAGAATCATGGCTTCATTCTCCGTTGTTCCATCACCAAAGGTAATGTATCCCTAACAGTAGTCCTTTTT-GAGATCGTATGTACAGGTTCTCGAGGTGCAATCCA-TTTACGAACTCTTCACATTGATGCGCAACTGTGAAATGTGCGAAGAAGTTATGTTTATAGGTTTCCGATACCGTTGTGGAACCTTACAATGCCACTCTTTCTGTACACCAGTTGGTTGAAAATACCGATGAAACGTACTGTATCGATAATGAGGCTCTGTACGATA
>LAMB16_13546 
CCGGATAGAATCATGGCTTCATTCTCCGTTGTTCCATCACCAAAGGTAATGTATCCCTAACAGTAGTCCTCTTT-GAGATGGTATGTACAGGTTCTCGAGGTGCAATCCATTTTACGAACTCTTCACATTGATGCGCAACCGTGAAATGTGCGAAGAAGTTATGTTTATAGGTTTCCGATACTGTTGTGGAACCTTACAATGCCACTCTTTCTGTACACCAGTTGGTTGAAAATACCGATGAAACATTCTGCATCGATAATGAAGCTCTGTACGATA
>LAMB16_19980 
CCGGATAGAATCATGGCTTCATTCTCCGTTGTTCCATCACCAAAGGTAATGTATCCCTAACAGTAGTCCTTTTT-GAGATCGTATGTACAGGTTCTCGAGGTGCAATCCA-TTTACGAACTCTTCACATTGATGCGCAACTGTGAAATGTGCGAAGAAGTTA--TTTATAGGTTTCCGATACCGTTGTGGAACCTTACAATGCCACTCTTTCTGTACACCAGTTGGTTGAAAATACCGATGAAACATTCTGCATCGATAATGAAGCTCTGTACGATA
>LAMB16_8834 
CCGGATAGAATCATGGCTTCATTCTCCGTTGTTCCATCACCAAAGGTAATGTATCCCTAACAGTAGTCCTTTTT-GAGATCGTATGTACAGGTTCTCGAGGTGCAATCCA-TTTACGAACTCTTCACATTGATGCGCAACTGTGAAATGTGCGAAGAAGTTATGTTCATAGGTTTCCGATACCGTTGTGGAACCTTACAATGCCACTCTTTCTGTACACCAGTTGGTTGAAAACACCGATGAAACATTCTGCATCGATAATGAAGCTCTGTACGATA
>LAMB16_4160 
CCGGATAGAATCATGGCTTCATTCTCCGTTGTTCCATCACCAAAGGTAATGTATCCCTAACAGTAGTCCTTTTT-GAGATCGCATGTACAGGTTCTCGAGGTGCAATCCA-TTTACGAGCTCTTCACATTGATGCGCAATTGTGAAATGTGCGAAGAAGTTATGTTTATAGGTTTCCGATACCGTTGTGGAACCTTACAATGCCACTCTTTCTGTACACCAGTTGGTTGAAAATACCGATTTAACATTCTGCATCGATAATGAAGCTCTGTACGATA
>LAMB16_16124 
CCGGATAGAATCATGGCTTCATTCTCAGTTGTTCCATCGCCTAAGGTAATTTATCTCTGACAGTCGTCCTTTTTCGAGATCGTATGTACAGGTTCTCGAGGTGCAACCCATTTTCCGAACTCTTTACATCAATGCTTTACAGTGAATTGTGCGACGATGTTATGTTTATAGGTATCCGACACCGTTGTGGAACCTTACAATGCCACTCTTTCTGTTCACCAATTGGTAGAAAACACCGATGAAACGTACTGTATCGATAATGAGGCTCTGTACGATA
>LAMB16_21321 
CCGGATAGAATCATGGCTTCATTCTCCGTTGTTCCATCACCAAAGGTAATGTATCCCTAACAGTAGTCCTTTTT-GAGATCGTATGTACAGGTTCTCGAGGTGCAATCCA-TTTACGAACTCTTCACATTGATGCGCAACTGTGAAATGTGCGAAGAAGTTATGTTCATAGGTTTCCGATACCGTTGTGGAACCTTACAATGCCACTCTTTCTGTACACCAGTTGGTTGAAAATACCGATGAAACATTCTGCATCGATAATGAAGCTCTGTACGATA
>LAMB16_14425 
CCGGATAGAATCATGGCTTCATTCTCCGTTGTTCCATCACCAAAGGTAATGTATCCCTAACAGTAGTCCTTTTT-GAGATCGTATGTACAGGTTCTCGAGGTGCAATCCA-TTTACGAGCTCTTCACATTGATGCGCAATTGTGAAATGTGCGAAGAAGTTATGTTTATAGGTTTCCGATACCGTTGTGGAACCTTACAATGCCACTCTTTCTGTACACCAGTTGGTTGAAAATACCGATGAAACATACTGCATCGATAATGAAGCTCTGTACGATA
>LAMB16_4783 
CCGGATAGAATCATGGCTTCATTCTCCGTTGTTCCATCACCAAAGGTAATGTATCCCTAACAGTAGTCCTTTTT-GAGATCGCATGTACAGGTTCTCGAGGTGCAATCCA-TTTACGAGCTCTTCACATTGATGCGCAATTGTGAAATGTGCGAAGAAGTTATGTTTTTAGGTTTCCGATACCGTTGTGGAACCTTACAATGCCACTCTTTCTGTACACCAGTTGGTTGAAAATACCGATGAAACATTCTGCATCGATAATGAAGCTCTGTACGATA
>LAMB16_16400 
CCGGATAGAATCATGGCTTCATTCTCCGTTGTTCCATCGCCTAAGGTAATTTATCTCTGACAGTCGTCCTTTTTCGAGATCGTATGTACAGGTTCTCGAGGTGCAACCCATTTTCAGAACTCTTTACATCAATGCTTTACAGTGAATTGTGCGATGATGTTATGTTTATAGGTATCCGACACCGTTGTGGAACCTTACAATGCCACTCTTTCTGTTCACCAATTGGTAGAAAACACCGATTTAACGTTCTGTATCGATAATGAGGCTCTGTACGATA
>LAMB16_14694 
CCGGATAGAATCATGGCTTCATTCTCCGTTGTTCCATCGCCTAAGGTAATTTATTCCTGACAGTCGTCCTTTTTTGAGATCGTATGT-CAGGTTTTCGAAGTGCAACCCGTTTTCCGAACTCTTCACATCAATGCTTTACAGTGAATTGTGCGACGATGTTATGTTTATAGGTATCCGACACCGTTGTGGAACCTTACAATGCCACTCTTTCTGTTCACCAATTGGTAGAAAACACCGATGAAACGTTCTGTATCGATAATGAGGCTCTGTACGATA
>LAMB16_11528 
CCGGATAGAATCATGGCTTCATTCTCCGTTGTTCCATCGCCTAAGGTAATTTATCCCTGACAGTCGTCCTTTTTCGAGATCGTATGTACAGGTTCTTGGGGTGCAACCCATTTTCCGAACTCTTTACATCAATGCTTTACAGTGAATTGTGCGACGATGTTATGTTTATAGGTTTCCGACACCGTTGTGGAACCTTACAATGCCACTCTTTCTGTTCACCAATTGGTAGAAAACACCGATGAAACGTTCTGTATCGATAATGAGGCTCTGTACGATA
>LAMB16_10491 
CCGGATAGAATCATGGCTTCATTCTCCGTTGTTCCATCACCAAAGGTAATGTATCCCTAACAGTAGTCCTCTTT-GGGATGGTATGTACAGGTTCTCGAGGTGCAATCCATTTTACGAACTCTTCACATTGATGCGCAACCGTGAAATGTGCGAAGAAGTTATGTTTATAGGTTTCCGATACCGTTGTGGAACCTTACAATGCCACTCTTTCTGTACACCAGTTGGTTGAAAATACCGATGAAACATTCTGCATCGATAATGAAGCTCTGTACGATA
>LAMB16_11595 
CCGGATAGAATCATGGCTTCATTCTCCGTTGTTCCATCGCCTAAGGTAATTTATTCCTGACAGTCGTCCTTTTTCGAGATCGTATGTACAGGTTTTCGAGGTGCAACCCATTTTCCGAACTCTTTACATCAATGCTTTACAGTGAATTGTGCAACGATGTTATGTTTATAGGTATCCGACACCGTTGTGGAACCTTACAATGCCACTCTTTCTGTTCACCAATTGGTAGAAAACACCGATGAAACGTTCTGTATCGATAATGAGGCTCTGTACGATA
>LAMB16_17805 
CCGGATAGAATCATGGCTTCATTCTCCGTTGTTCCATCGCCTAAGGTAATTTATCTCTGACAGTCGTCCTTTTTCGAGATCGTATGTACAGGTTCTCGAGGTGCAACCCATTTTCAGAACTCTTTACATCAATGCTTTACAGTGAATTGTGC---GATGTTATGTTTATAGGTATCCGACACCGTTGTGGAACCTTACAATGCCACTCTTTCTGTTCACCAATTGGTAGAAAACACCGATGAAACGTTCTGTATCGATAATGAGGCTCTGTACGATA
>LAMB16_3406 
CCGGATAGAATCATGGCTTCATTCTCCGTTGTTCCATCGCCTAAGGTAATTTATTCCTGACAGTCGTCCTTTTTCGAGATCGTATGTACAGGTTTTCGAGGTGCAACCCATTTTCCGAACTCTTTACATCAATGCTTTACAGTGAATTGTGCGACGATGTTATGTTTATAGGTATCCGACACCGTTGTGGAACCTTACAATGCCACTCTTTCTGTTCACCAATTGGTAGAAAACACCGATGAAACGTTCTGTATCGATAATGAGGCTCTGTACGATA
>LAMB16_20180 
CCGGATAGAATCATGGCTTCATTCTCCGTTGTTCCATCACCAAAGGTAATGTATCCCTAACAGTAGTCCTCTTT-GAGATGGTATGTACAGGTTCTCGAGGTGCAATCCATTTTACGAACTCTTCACATTGATGCGCAACCGTGAAATGTGCGAAGAAGTTATGTTTATAGGTTTCCGATACTGTTGTGGAACCTTACAATGCCACTCTTTCTGTACACCAGTTGGTTGAAAATACCGATGAAACATACTGCATCGATAATGAAGCTCTGTACGATA
>LAMB16_18500 
CCGGATAGAATCATGGCTTCATTCTCCGTTGTTCCATCACCAAAGGTAATGTATCCCTAACAGTAGTCCTTTTT-GAGATCGTATGTACAGGTTCTCGAGGTGCAATCCA-TTTACGAGCTCTTCACATTGATGCGCAATTGTGAAATGTGCGAAGAAGTTATGTTTATAGGTTTCCGATACCGTTGTGGAACCTTACAATGCCACTCTTTCTGTACACCAGTTGGTTGAAAATACCGATGAAACGTACTGTATCGATAATGAGGCTCTGTACGATA
>LAMB16_10707 
CCGGATAGAATCATGGCTTCATTCTCCGTTGTTCCATCACCAAAGGTAATGTATCCCTAACAGTAGTCCTTTTT-GAGATCGCATGT--A------C-AGGTGCAATCCA-TTTACGAGCTCTTCACATTGATGCGCAA-TGTGAA-TGTGCGAAGAAGTTATGTTTATAGGTTTCCGATACCGTTGTGGAACCTTACAATGCCACTCTTTCTGTACACCAGTTGGTTGAAAATACCGATGAAACATTCTGCATCGATAATGAAGCTCTGTACGATA
