# Supplementary material for: Development of amplicon sequencing for the analysis of benzimidazole resistance allele frequencies in field populations of gastrointestinal nematodes
Source: Int J Parasitol Drugs Drug Resist. 2019 Aug 13;10:92–100. doi: 10.1016/j.ijpddr.2019.08.003 (PMC6708983; doi:10.1016/j.ijpddr.2019.08.003)
Supplement: Multimedia component 12 [file mmc12.zip › Supplementary Data S4 (EWE 2017).fasta]

>EWE17_3811 
CCGGATAGAATCATGGCTTCATTCTCCGTTGTTCCATCACCAAAGGTAATGTATCCCTAACAGTAGTCCTTTTT-GAGATCGTATGTACAGGTTCTCGAGGTGCAATCCA-TTTACGAGCTCTTCACATTGATGCGCAATTGTGAAATGTGCGAAGAAGTTATGTTTATAGGTTTCCGATACCGTTGTGGAACCTTACAATGCCACTCTTTCTGTACACCAGTTGGTTGAAAATACCGACGAAACATACTGCATCGATAATGAAGCTCTGTACGATA
>EWE17_15581 
CCGGATAGAATCATGGCTTCATTCTCAGTTGTTCCATCGCCTAAGGTAATTTATCTCTGACAGTCGTCCTTTTTCGAGATCGTATGTACAGGTTCTCGAGGTGCAACCCATTTTCCGAACTCTTTACACCAATGCTTTACAGTGAAGTGT--------GTTATGTTTATAGGTATCCGACACCGTTGTGGAACCTTACAATGCCACTCTTTCTGTTCACCAATTGGTAGAAAACACCGATGAAACGTACTGTATCGATAATGAGGCTCTGTACGATA
>EWE17_17412 
CCGGATAGAATCATGGCTTCATTCTCCGTTGTTCCATCGCCTAAGGTAATTTATTCCTTACAGTCGTCCTTTTTCAAGATCGTATGTACAGGTTTCCGAGGTGCAACCCATTTTCCGAACTCTTTACATCAATGCTTTACAGTGAATTGTGCGACGATGTTATGTTTATAGGTATCCGACACCGTTGTGGAACCTTACAATGCCACTCTTTCTGTTCACCAATTGGTAGAAAACACCGATGAAACGTACTGTATCGATAATGAGGCTCTGTACGATA
>EWE17_13322 
CCGGATAGAATCATGGCTTCATTCTCCGTTGTTCCATCACCAAAGGTAATGTATCCCTAACAGTAGTCCTTTTT-GAGATCGTATGTACAGGTTCTCGAGGTGCAATCCA-TTTACGAGCTCTTCACATTGATGCGCAATTGTGAAATGTGCGAAGAAGTTATGTTTTTAGGTTTCCGATACCGTTGTGGAACCTTACAATGCCACTCTTTCTGTACACCAGTTGGTTGAAAATACCGATGAAACATTCTGCATCGATAATGAAGCTCTGTACGATA
>EWE17_21353 
CCGGATAGAATCATGGCTTCATTCTCCGTTGTTCCATCACCAAAGGTAATGTATCCCTAACAGTAGTCCTTTTT-GAGATCGTATGTACAGGTTCTCGAGGTGCAATCCA-TTTACGAACTCTTCACATTGATGCGCAACTGTGAAATGTGCGAAGAAGTTATGTTTATAGGTTTCCGATACCGTTGTGGAACCTTACAATGCCACTCTTTCTGTACACCAGTTGGTTGAAAATACCGATTTAACATTCTGCATCGATAATGAAGCTCTGTACGATA
>EWE17_23136 
CCGGATAGAATCATGGCTTCATTCTCCGTTGTTCCATCGCCTAAGGTAATTTATCTCTGACAGTCGTCCTTTTTCGAGATCGTATGTACAGGTTCTCGAGGTGCAACCCATTTTCAGAACTCTTTACATCAATGCTTTACAGTGAATTGTGCGATGATGTTATGTTTATAGGTATCCGACACCGTTGTGGAACCTTACAATGCCACTCTTTCTGTTCACCAATTGGTAGAAAACACCGATGAAACGTACTGTATCGATAATGAGGCTCTGTACGATA
>EWE17_13546 
CCGGATAGAATCATGGCTTCATTCTCCGTTGTTCCATCACCAAAGGTAATGTATCCCTAACAGTAGTCCTTTTT-GAGATCGTATGTACAGGTTCTCGAGGTGCAATCCATTTTACGAACTCTTCACATTGATGCGCAACCGTGAAATGTGCGAAGAAGTTATGTTTATAGGTTTCCGATACCGTTGTGGAACCTTACAATGCCACTCTTTCTGTACACCAGTTGGTTGAAAATACCGATGAAACATTCTGCATCGATAATGAAGCTCTGTACGATA
>EWE17_7599 
CCGGATAGAATCATGGCTTCATTCTCCGTTGTTCCATCACCAAAGGTAATGTATCCCTAACAGTAGTCCTTTTT-GAGATCGTATGTACAGGTTCTCGAGGTGCAATCCA-TTTACGAACTCTTCACATTGATGCGCAACTGTGAAATGTGCGAAGAAGTTATGTTTATAGGTTTCCGATACCGTTGTGGAACCTTACAATGCCACTCTTTCTGTACACCAGTTGGTTGAAAATACCGATGAAACATACTGCATCGATAATGAAGCTCTGTACGATA
>EWE17_23851 
CCGGATAGAATCATGGCTTCATTCTCCGTTGTTCCATCACCAAAGGTAATGTATCCC--ACAGTAGTCCTTTTT-GAGATCGTATGTACAGGTTCTCGAGGTGCAATCCATTTTACGAACTCTTCACATTGATGCGCAACCGTGAAATGTGCGAAGAAGTTATGTTTATAGGTTTCCGATACCGTTGTGGAACCTTACAATGCCACTCTTTCTGTACACCAGTTGGTTGAAAATACCGATGAAACATACTGCATCGATAATGAAGCTCTGTACGATA
>EWE17_3824 
CCGGATAGAATCATGGCTTCATTCTCCGTTGTTCCATCACCAAAGGTAATGTATCCCTAACAGTCGTCCTTTTTCGAGATCGTATGTACAGGTTTTCGAGGTGCAACCCATTTTCCGAACTCTTTACATCAATGCTTTACAGTGAATTGTGCGACGATGTTATGTTTATAGGTATCCGACACCGTTGTGGAACCTTACAATGCCACTCTTTCTGTACACCAGTTGGTTGAAAATACCGACGAGACGTTCTGCATCGATAATGAAGCTCTGTACGATA
>EWE17_20428 
CCGGATAGAATCATGGCTTCATTCTCCGTTGTTCCATCGCCTAAGGTAATTTATTCCTTACAGTCGTCCTTTTTCAAGATCGTATGTACAGGTTTCCGAGGTGCAACCCATTTTCCGAACTCTTTACACCAATGCTTTACAGTGAAATGT-----G-TGTTATGTTTATAGGTATCCGACACCGTTGTGGAACCTTACAATGCCACTCTTTCTGTTCACCAATTGGTAGAAAACACCGATGAAACGTACTGTATCGATAATGAGGCTCTGTACGATA
>EWE17_23831 
CCGGATAGAATCATGGCTTCATTCTCAGTTGTTCCATCGCCTAAGGTAATTTATCTCTGACAGTCGTCCTTTTTCGAGATCGTATGTACAGGTTCTCGAGGTGCAACCCATTTTCCGAACTCTTTACACCAATGCTTTACAGTGAAGTGT--------GTTATGTTTATAGGTATCCGACACCGTTGTGGAACCTTACAATGCCACTCTTTCTGTTCACCAATTGGTAGAAAACACCGATGAAACATACTGCATCGATAATGAAGCTCTGTACGATA
>EWE17_4160 
CCGGATAGAATCATGGCTTCATTCTCCGTTGTTCCATCACCAAAGGTAATGTATCCCTAACAGTAGTCCTTTTT-GAGATCGCATGTACAGGTTCTCGAGGTGCAATCCA-TTTACGAGCTCTTCACATTGATGCGCAATTGTGAAATGTGCGAAGAAGTTATGTTTATAGGTTTCCGATACCGTTGTGGAACCTTACAATGCCACTCTTTCTGTACACCAGTTGGTTGAAAATACCGATTTAACATTCTGCATCGATAATGAAGCTCTGTACGATA
>EWE17_12686 
CCGGATAGAATCATGGCTTCATTCTCCGTTGTTCCATCACCAAAGGTAATGTATCCCTAACAGTAGTCCTTTTT-GAGATCGCATGTACAGGTTCTCGAGGTGCAATCCA-TTTACGAGCTCTTCACATTGATGCGCAATTGTGAAATGTGCGAAGAAGTTATGTTTTTAGGTTTCCGATACCGTTGTGGAACCTTACAATGCCACTCTTTCTGTACACCAGTTGGTTGAAAATACCGATGAAACGTACTGTATCGATAATGAGGCTCTGTACGATA
>EWE17_24040 
CCGGATAGAATCATGGCTTCATTCTCCGTTGTTCCATCACCAAAGGTAATTTATCTCTGACAGTCGTCCTTTTTCGAGATCGTATGTACAGGTTCTCGAGGTGCAACCCATTTTCCGAACTCTTTACACCAATGCTTTACAGTGAAGTGT--------GTTATGTTTATAGGTATCCGACACCGTTGTGGAACCTTACAATGCCACTCTTTCTGTTCACCAATTGGTAGAAAACACCGATGAAACGTACTGTATCGATAATGAGGCTCTGTACGATA
>EWE17_23487 
CCGGATAGAATCATGGCTTCATTCTCCGTTGTTCCATCACCAAAGGTAATGTATCCCTAACAGTAGTCCTTTTT-GAGATCGCATGTACAGGTTCTCGAGGTGCAATCCA-TTTACGAGCTCTTCACATTGATGCGCAATTGTGAAATGTGCGAAGAAGTTATGTTTTTAGGTTTCCGATACCGTTGTGGAACCTTACAATGCCACTCTTTCTGTACACCAGTTGGTTGAAAATACCGATGAAACATACTGCATCGATAATGAAGCTCTGTACGATA
>EWE17_24024 
CCGGATAGAATCATGGCTTCATTCTCCGTTGTTCCATCGCCTAAGGTAATTTATCTCTGACAGTCGTCCTTTTTCGAGATCGTATGTACAGGTTCTCGAGGTGCAACCCATTTTCAGAACTCTTTACATCAATGCTTTACAGTGAATGTT--G-TG-TGTTATGTTTATAGGTATCCGACACCGTTGTGGAACCTTACAATGCCACTCTTTCTGTTCACCAATTGGTAGAAAACACCGATGAAACGTACTGTATCGATAATGAGGCTCTGTACGATA
>EWE17_7602 
CCGGATAGAATCATGGCTTCATTCTCCGTTGTTCCATCACCAAAGGTAATGTATCCCTAACAGTAGTCCTTTTT-GAGATCGTATGTACAGGTTCTCGAGGTGCAACCCATTTTCCGAACTCTTCACATTGATGCGCAACAGTGAAATGTGCGAAGAAGTTATGTTTATAGGTTTCCGATACCGTTGTGGAACCTTACAATGCCACTCTTTCTGTACACCAGTTGGTTGAAAATACCGACGAGACGTTCTGCATCGATAATGAAGCTCTGTACGATA
>EWE17_11555 
CCGGATAGAATCATGGCTTCATTCTCCGTTGTTCCATCACCAAAGGTAATGTATCCCTAACAGTAGTCCTTTTT-GAGATCGCATGTACAGGTTCTCGAGGTGCAATCCA-TTTACGAGCTCTTCACATTGATGCGCAATTGTGAAATGTGCGAAGAAGTTATGTTTATAGGTTTCCGATACCGTTGTGGAACCTTACAATGCCACTCTTTCTGTACACCAGTTGGTTGAAAATACCGATGAAACATTCTGCATCGATAATGAAGCTCTGTACGATA
>EWE17_9068 
CCGGATAGAATCATGGCTTCATTCTCCGTTGTTCCATCACCAAAGGTAATGTATCCCTAACAGTAGTCCTTTTT-GAGATCGTATGTACAGGTTCTCGAGGTGCAATCCA-TTTACGAGCTCTTCACATTGATGCGCAATTGTGAAATGTGCGAAGAAGTTATGTTTATAGGTTTCCGATACCGTTGTGGAACCTTACAATGCCACTCTTTCTGTACACCAGTTGGTTGAAAATACCGATGAAACATTCTGCATCGATAATGAAGCTCTGTACGATA
>EWE17_3840 
CCGGATAGAATCATGGCTTCATTCTCCGTTGTTCCATCACCAAAGGTAATGTATCCCTAACAGTAGTCCTTTTT-GAGATCGCATGTACAGGTTCTCGAGGTGAAATCCA-TTTACGAGCTCTTCACATTGATGCGCAATTGTGAAATGTGCGAAGAAGTTATGTTTTTAGGTTTCCGATACCGTTGTGGAACCTTACAATGCCACTCTTTCTGTACACCAGTTGGTTGAAAATACCGATGAAACATTCTGCATCGATAATGAAGCTCTGTACGATA
