# Supplementary material for: Development of amplicon sequencing for the analysis of benzimidazole resistance allele frequencies in field populations of gastrointestinal nematodes
Source: Int J Parasitol Drugs Drug Resist. 2019 Aug 13;10:92–100. doi: 10.1016/j.ijpddr.2019.08.003 (PMC6708983; doi:10.1016/j.ijpddr.2019.08.003)
Supplement: Multimedia component 13 [file mmc13.zip › Supplementary Data S5 (LAMB 2017).fasta]

>LAMB17_3811 
CCGGATAGAATCATGGCTTCATTCTCCGTTGTTCCATCACCAAAGGTAATGTATCCCTAACAGTAGTCCTTTTT-GAGATCGTATGTACAGGTTCTCGAGGTGCAATCCA-TTTACGAGCTCTTCACATTGATGCGCAATTGTGAAATGTGCGAAGAAGTTATGTTTATAGGTTTCCGATACCGTTGTGGAACCTTACAATGCCACTCTTTCTGTACACCAGTTGGTTGAAAATACCGACGAAACATACTGCATCGATAATGAAGCTCTGTACGATA
>LAMB17_15581 
CCGGATAGAATCATGGCTTCATTCTCAGTTGTTCCATCGCCTAAGGTAATTTATCTCTGACAGTCGTCCTTTTTCGAGATCGTATGTACAGGTTCTCGAGGTGCAACCCATTTTCCGAACTCTTTACACCAATGCTTTACAGTGAAGTGT--------GTTATGTTTATAGGTATCCGACACCGTTGTGGAACCTTACAATGCCACTCTTTCTGTTCACCAATTGGTAGAAAACACCGATGAAACGTACTGTATCGATAATGAGGCTCTGTACGATA
>LAMB17_5017 
CCGGATAGAATCATGGCTTCATTCTCAGTTGTTCCATCGCCTAAGGTAATTTATCTCTGACAGTCGTCCTTTTTCGAGATCGTATGTACAGGTTCTCGAGGTGCAACCCATTTTCCGAACTCTTTACACCAATGCTTTACAGTGAAGTGT--------GTTATGTTTATAGGTATCCGACACCGTTGTGGAACCTTACAATGCCACTCTTTCTGTTCACCAATTGGTAGAAAACACCGATGAAACGTTCTGTATCGATAATGAGGCTCTGTACGATA
>LAMB17_15581 
CCGGATAGAATCATGGCTTCATTCTCCGTTGTTCCATCGCCTAAGGTAATTTATCTCTGACAGTCGTCCTTTTTCGAGATCGTATGTACAGGTTCTCGAGGTGCAACCCATTTTCAGAACTCTTTACATCAATGCTTTACAGTGAATTGTGCGATGATGTTATGTTTATAGGTATCCGACACCGTTGTGGAACCTTACAATGCCACTCTTTCTGTTCACCAATTGGTAGAAAACACCGATGAAACGTACTGTATCGATAATGAGGCTCTGTACGATA
>LAMB17_21353 
CCGGATAGAATCATGGCTTCATTCTCCGTTGTTCCATCACCAAAGGTAATGTATCCCTAACAGTAGTCCTTTTT-GAGATCGTATGTACAGGTTCTCGAGGTGCAATCCA-TTTACGAACTCTTCACATTGATGCGCAACTGTGAAATGTGCGAAGAAGTTATGTTTATAGGTTTCCGATACCGTTGTGGAACCTTACAATGCCACTCTTTCTGTACACCAGTTGGTTGAAAATACCGATTTAACATTCTGCATCGATAATGAAGCTCTGTACGATA
>LAMB17_5049 
CCGGATAGAATCATGGCTTCATTCTCCGTTGTTCCATCACCAAAGGTAATGTATCCCTAACAGTAGTCCTTTTT-GAGATCGCATGTACAGGTTCTCGAGGTGCAATCCA-TTTACGAGCTCTTCACATTGATGCGCAATTGTGAAATGTGCGAAGAAGTTATGTTTATAGGTTTCCGATACCGTTGTGGAACCTTACAATGCCACTCTTTCTGTACACCAGTTGGTTGAAAATACCGATGAAACATACTGCATCGATAATGAAGCTCTGTACGATA
>LAMB17_19510 
CCGGATAGAATCATGGCTTCATTCTCCGTTGTTCCATCACCAAAGGTAATGTATCCCTAACAGTAGTCCTTTTT-GAGATCGTATGTACAGGTTTTCGAGGTGCAATCCA-TTTACGAACTCTTCACATTGATGCGCAACTGTGAAATGTGCGAAGAAGTTATGTTTATAGGTTTCCGATACCGTTGTGGAACCTTACAATGCCACTCTTTCTGTACACCAGTTGGTTGAAAATACCGATGAAACATACTGCATCGATAATGAAGCTCTGTACGATA
>LAMB17_4783 
CCGGATAGAATCATGGCTTCATTCTCCGTTGTTCCATCACCAAAGGTAATGTATCCCTAACAGTAGTCCTTTTT-GAGATCGCATGTACAGGTTCTCGAGGTGCAATCCA-TTTACGAGCTCTTCACATTGATGCGCAATTGTGAAATGTGCGAAGAAGTTATGTTTTTAGGTTTCCGATACCGTTGTGGAACCTTACAATGCCACTCTTTCTGTACACCAGTTGGTTGAAAATACCGATGAAACATTCTGCATCGATAATGAAGCTCTGTACGATA
>LAMB17_16522 
CCGGATAGAATCATGGCTTCATTCTCAGTTGTTCCATCGCCTAAGGTAATTTATCTCTGACAGTCGTCCTTTTTCGAGATCGTATGTACAGGTTCTCGAGGTGCAACCCATTTTCCGAACTCTTTACATCAATGCTTTACAGTGAATTGTGCGACGATGTTATGTTTATAGGTATCCGACACCGTTGTGGAACCTTACAATGCCACTCTTTCTGTTCACCAATTGGTAGAAAACACCGATGAAACGTTCTGTATCGATAATGAGGCTCTGTACGATA
>LAMB17_7599 
CCGGATAGAATCATGGCTTCATTCTCCGTTGTTCCATCACCAAAGGTAATGTATCCCTAACAGTAGTCCTTTTT-GAGATCGTATGTACAGGTTCTCGAGGTGCAATCCA-TTTACGAACTCTTCACATTGATGCGCAACTGTGAAATGTGCGAAGAAGTTATGTTTATAGGTTTCCGATACCGTTGTGGAACCTTACAATGCCACTCTTTCTGTACACCAGTTGGTTGAAAATACCGATGAAACATACTGCATCGATAATGAAGCTCTGTACGATA
>LAMB17_16663 
CCGGATAGAATCATGGCTTCATTCTCCGTTGTTCCATCGCCTAAGGTAATTTATTCCTGACAGTCGTCCTTTTTCGAGATCGTATGTACAGGTTTCCGAGGTGCAACCCATTTTCCGAACTCTTTACATCAATGCTTTACAGTGAATTGTGCGACGATGTTATGTTTATAGGTATCCGACACCGTTGTGGAACCTTACAATGCCACTCTTTCTGTTCACCAATTGGTAGAAAACACCGATGAAACGTTCTGTATCGATAATGAGGCTCTGTACGATA
>LAMB17_21617 
CCGGATAGAATCATGGCTTCATTCTCCGTTGTTCCATCACCAAAGGTAATGTATCCCTAACAGTAGTCCTTTTT-GAGATCGTATGTACAGGTTCTCGAGGTGCAATCCA-TTTACGAGCTCTTCACATTGATGCGCAACTGTGAAATGTGCGAAGAAGTTATGTTTATAGGTTTCCGATACCGTTGTGGAACCTTACAATGCCACTCTTTCTGTACACCAGTTGGTTGAAAATACCGATGAAACATTCTGCATCGATAATGAAGCTCTGTACGATA
>LAMB17_3214 
CCGGATAGAATCATGGCTTCATTCTCCGTTGTTCCATCACCAAAGGTAATGTATCCCTAACAGTAGTCCTTTTT-GAGATCGCATGTACAG----TACAATAGCAATCCA-TTTACGAGCTCTTCACATTGATGCGCAATTGTGAAATGTGCGAAGAAGTTATGTTTATAGGTTTCCGATACCGTTGTGGAACCTTACAATGCCACTCTTTCTGTACACCAGTTGGTTGAAAATACCGATGAAACATACTGCATCGATAATGAAGCTCTGTACGATA
>LAMB17_12671 
CCGGATAGAATCATGGCTTCATTCTCCGTTGTTCCATCACCAAAGGTAATGTATCCC--ACAGTAGTCCTTTTT-GAGATCGTATTTACAGGTTCTCGAGGTGCAATCCATTTTACGAACTCTTCACATTGATGCGCAACCGTGAAATGTGCGAAGAAGTTATGTTTATAGGTTTCCGATACCGTTGTGGAACCTTACAATGCCACTCTTTCTGTACACCAGTTGGTTGAAAATACCGATGAAACATTCTGCATCGATAATGAAGCTCTGTACGATA
>LAMB17_10737 
CCGGATAGAATCATGGCTTCATTCTCCGTTGTTCCATCACCAAAGGTAATGTATCCCTAACAGTCGTCCTTTTTCGAGATCGTATGTACAGGTTTTCGAGGTGCAACCCATTTTCCGAACTCTTTACATCAATGCTTTACAGTGAATTGTGCGACGATGTTATGTTTATAGGTATCCGACACCGTTGTGGAACCTTACAATGCCACTCTTTCTGTACACCAGTTGGTTGAAAATACCGACGAGACGTTCTGCATCGATAATGAAGCTCTGTACGATA
>LAMB17_10988 
CCGGATAGAATCATGGCTTCATTCTCCGTTGTTCCATCACCAAAGGTAATGTATCCCTAACAGTAGTCCTTTTT-GAGATCGCATGTACAG----TCGAGGTGCAATCCA-TTTACGAGCTCTTCACATTGATGCGCAATTGTGAAATGTGCGAAGAAGTTATGTTTATAGGTTTCCGATACCGTTGTGGAACCTTACAATGCCACTCTTTCTGTACACCAGTTGGTTGAAAATACCGATGAAACATTCTGCATCGATAATGAAGCTCTGTACGATA
>LAMB17_23487 
CCGGATAGAATCATGGCTTCATTCTCCGTTGTTCCATCACCAAAGGTAATGTATCCCTAACAGTAGTCCTTTTT-GAGATCGCATGTACAGGTTCTCGAGGTGCAATCCA-TTTACGAGCTCTTCACATTGATGCGCAATTGTGAAATGTGCGAAGAAGTTATGTTTTTAGGTTTCCGATACCGTTGTGGAACCTTACAATGCCACTCTTTCTGTACACCAGTTGGTTGAAAATACCGATGAAACATACTGCATCGATAATGAAGCTCTGTACGATA
>LAMB17_23831 
CCGGATAGAATCATGGCTTCATTCTCAGTTGTTCCATCGCCTAAGGTAATTTATCTCTGACAGTCGTCCTTTTTCGAGATCGTATGTACAGGTTCTCGAGGTGCAACCCATTTTCCGAACTCTTTACACCAATGCTTTACAGTGAAGTGT--------GTTATGTTTATAGGTATCCGACACCGTTGTGGAACCTTACAATGCCACTCTTTCTGTTCACCAATTGGTAGAAAACACCGATGAAACATACTGCATCGATAATGAAGCTCTGTACGATA
>LAMB17_17122 
CCGGATAGAATCATGGCTTCATTCTCCGTTGTTCCATCACCAAAGGTAATGTATCCCTAACAGTAGTCCTTTTT-GAGATCGTATGTACAGGTTCTCGAGGTGCAATCCA-TTTACGAACTCTTCACATTGATGCGCAACTGTGAAATGTGCGAAGAAGTTATGTTTATAGGTTTCCGATACCGTTGTGGAACCTTACAATGCCACTCTTTCTGTACACCAGTTGGTTGAAAATACCGATGAAACATTCTGCATCGATAATGAAGCTCTGTACGATA
>LAMB17_7602 
CCGGATAGAATCATGGCTTCATTCTCCGTTGTTCCATCACCAAAGGTAATGTATCCCTAACAGTAGTCCTTTTT-GAGATCGTATGTACAGGTTCTCGAGGTGCAACCCATTTTCCGAACTCTTCACATTGATGCGCAACAGTGAAATGTGCGAAGAAGTTATGTTTATAGGTTTCCGATACCGTTGTGGAACCTTACAATGCCACTCTTTCTGTACACCAGTTGGTTGAAAATACCGACGAGACGTTCTGCATCGATAATGAAGCTCTGTACGATA
>LAMB17_4160 
CCGGATAGAATCATGGCTTCATTCTCCGTTGTTCCATCACCAAAGGTAATGTATCCCTAACAGTAGTCCTTTTT-GAGATCGCATGTACAGGTTCTCGAGGTGCAATCCA-TTTACGAGCTCTTCACATTGATGCGCAATTGTGAAATGTGCGAAGAAGTTATGTTTATAGGTTTCCGATACCGTTGTGGAACCTTACAATGCCACTCTTTCTGTACACCAGTTGGTTGAAAATACCGATTTAACATTCTGCATCGATAATGAAGCTCTGTACGATA
>LAMB17_20091 
CCGGATAGAATCATGGCTTCATACTCCGTTGTTCCATCACCAAAGGTAATGTATCCCTAACAGTAGTCCTTTTT-GAGATCGTATGTACAGGTTCTCGAGGTGCAATCCA-TTTACGAGCTCTTCACATTGATGCGCAATTGTGAAATGTGCGAAGAAGTTATGTTTATAGGTTTCCGATACCGTTGTGGAACCTTACAATGCCACTCTTTCTGTACACCAGTTGGTTGAAAATACCGATGAAACATTCTGCATCGATAATGAAGCTCTGTACGATA
>LAMB17_24040 
CCGGATAGAATCATGGCTTCATTCTCCGTTGTTCCATCACCAAAGGTAATTTATCTCTGACAGTCGTCCTTTTTCGAGATCGTATGTACAGGTTCTCGAGGTGCAACCCATTTTCCGAACTCTTTACACCAATGCTTTACAGTGAAGTGT--------GTTATGTTTATAGGTATCCGACACCGTTGTGGAACCTTACAATGCCACTCTTTCTGTTCACCAATTGGTAGAAAACACCGATGAAACGTACTGTATCGATAATGAGGCTCTGTACGATA
>LAMB17_11555 
CCGGATAGAATCATGGCTTCATTCTCCGTTGTTCCATCACCAAAGGTAATGTATCCCTAACAGTAGTCCTTTTT-GAGATCGCATGTACAG----TACAATAGCAATCCA-TTTACGAGCTCTTCACATTGATGCGCAATTGTGAAATGTGCGAAGAAGTTATGTTTATAGGTTTCCGATACCGTTGTGGAACCTTACAATGCCACTCTTTCTGTACACCAGTTGGTTGAAAATACCGATGAAACATTCTGCATCGATAATGAAGCTCTGTACGATA
>LAMB17_24024 
CCGGATAGAATCATGGCTTCATTCTCCGTTGTTCCATCGCCTAAGGTAATTTATCTCTGACAGTCGTCCTTTTTCGAGATCGTATGTACAGGTTCTCGAGGTGCAACCCATTTTCAGAACTCTTTACATCAATGCTTTACAGTGAA--GT--G-TG-TGTTATGTTTATAGGTATCCGACACCGTTGTGGAACCTTACAATGCCACTCTTTCTGTTCACCAATTGGTAGAAAACACCGATGAAACGTACTGTATCGATAATGAGGCTCTGTACGATA
>LAMB17_3683 
CCGGATAGAATCATGGCTTCATTCTCCGTTGTTCCATCACCAAAGGTAATGTATCCC--ACAGTAGTCCTTTTT-GAGATCGTATTTACAGGTTCTCGAGGTGCAATCCATTTTACGAACTCTTCACATTGATGCGCAACCGTGAAATGTGCGAAGAAGTTATGTTTATAGGTTTCCGATACCGTTGTGGAACCTTACAATGCCACTCTTTCTGTACACCAGTTGGTTGAAAATACCGATGAAACATTCTGCATCGATAATGAAGCTCTGTACGATA
>LAMB17_17412 
CCGGATAGAATCATGGCTTCATTCTCCGTTGTTCCATCGCCTAAGGTAATTTATTCCTTACAGTCGTCCTTTTTCAAGATCGTATGTACAGGTTTCCGAGGTGCAACCCATTTTCCGAACTCTTTACATCAATGCTTTACAGTGAATTGTGCGACGATGTTATGTTTATAGGTATCCGACACCGTTGTGGAACCTTACAATGCCACTCTTTCTGTTCACCAATTGGTAGAAAACACCGATGAAACGTACTGTATCGATAATGAGGCTCTGTACGATA
>LAMB17_2126 
CCGGATAGAATCATGGCTTCATTCTCCGTTGTTCCATCACCAAAGGTAATGTATCCCTAACAGTAGTCCTTTTT-GAGATCGTATGTACAGGTTCTCGAGGTGCAATCCA-TTTACGAACTCTTCACATTGATGCGCAACTGTGAAATGTGCGAAGAAGTTATGTTTATAGGTTTCCGATACCGTTGTGGAACCTTACAATGCCACTCTTTCTGTACACCAGTTGGTTGAAAATACCGATGAAACGTACTGTATCGATAATGAGGCTCTGTACGATA
>LAMB17_18486 
CCGGATAGAATCATGGCTTCATTCTCAGTTGTTCCATCGCCTAAGGTAATTTATCTCTGACAGTCGTCCTTTTTCGAGATCGTATGTACAGGTTCTCGAGGTGCAACCCATTTTCCGAACTCTTTACACCAATGCTTTACAGTGAATTGTGCGATGATGTTATGTTTATAGGTATCCGACACCGTTGTGGAACCTTACAATGCCACTCTTTCTGTTCACCAATTGGTAGAAAACACCGATGAAACGTACTGTATCGATAATGAGGCTCTGTACGATA
>LAMB17_23851 
CCGGATAGAATCATGGCTTCATTCTCCGTTGTTCCATCACCAAAGGTAATGTATCCC--ACAGCAGTCCTTTTT-GAGATCGTATTTACAGGTTCTCGAGGTGCAATCCATTTTACGAACTCTTCACATTGATGCGCAACCGTGAAATGTGCGAAGAAGTTATGTTTATAGGTTTCCGATACCGTTGTGGAACCTTACAATGCCACTCTTTCTGTACACCAGTTGGTTGAAAATACCGATGAAACATACTGCATCGATAATGAAGCTCTGTACGATA
>LAMB17_11273 
CCGGATAGAATCATGGCTTCATTCTCCGTTGTTCCATCGCCTAAGGTAATTTATCTCTGACAGTCGTCCTTTTTCGAGATCGTATGTACAGGTTCTCGAGGTGCAACCCATTTTCAGAACTCTTTACATCAATGCTTTACAGTGAATTGTGCGATGATGTTATGTTTATAGGTATCCGACACCGTTGTGGAACCTTACAATGCCACTCTTTCTGTTCACCAATTGGTAGAAAACACCGATGAAACGTTCTGTATCGATAATGAGGCTCTGTACGATA
>LAMB17_7907 
CCGGATAGAATCATGGCTTCATTCTCAGTTGTTCCATCGCCTAAGGTAATTTATCTCTGACAGTCGTCCTTTTTCGAGATCGTATGTACAGGTTCTCGAGGTGCAACCCATTTTCCGAACTCTTTACATCAATGCTTTACAGTGAAGTGT--------GTTATGTTTATAGGTATCCGACACCGTTGTGGAACCTTACAATGCCACTCTTTCTGTTCACCAGTTGGTAGAAAACACCGATGAAACGTTCTGTATCGATAATGAGGCTCTGTACGATA
>LAMB17_23800 
CCGGATAGAATCATGGCTTCATTCTCCGTTGTTCCATCACCAAAGGTAATGTATCCCTAACAGTAGTCCTTTTT-GAGATCGCATGTACAGGTTCTCGAGGTGCAATCCA-TTTACGAGCTCTTCACATTGATGCGCAATTGTGAAATGTGCGAAGAAGTTATGTTTATAGGTTTCCGATACCGTTGTGGAACCTTACAATGCCACTCTTTCTGTACACCAGTTGGTTGAAAATACCGATGAAACATACTGCATCGATAATGAAGCTCTGTACGATA
>LAMB17_6025 
CCGGATAGAATCATGGCTTCATTCTCCGTTGTTCCATCACCAAAGGTAATGTATCCC--ACAGCAGTCCTTTTT-GAGATCGTATTTACAGGTTCTCGAGGTGCAATCCATTTTACGAACTCTTCACATTGATGCGCAACCGTGAAATGTGCGAAGAAGTTATGTTTATAGGTTTCCGATACCGTTGTGGAACCTTACAATGCCACTCTTTCTGTACACCAGTTGGTTGAAAATACCGATGAAACATTCTGCATCGATAATGAAGCTCTGTACGATA
>LAMB17_15133 
CCGGATAGAATCATGGCTTCATTCTCCGTTGTTCCATCACCAAAGGTAATGTATCCCTAACAGTAGTCCTTTTT-GAGATCGCATGTACAGGTTCTCGAGGTGCAATCCA-TTTACGAGCTCTTCACATTGATGCGCAATTGTGAAATGTGCGAAGAAGTTATGTTTATAGGTTTCCGATACCGTTGTGGAACCTTACAATGCCACTCTTTCTGTACACCAGTTGGTTGAAAATACCGATGAAACATTCTGCATCGATAATGAAGCTCTGTACGATA
>LAMB17_13322 
CCGGATAGAATCATGGCTTCATTCTCCGTTGTTCCATCACCAAAGGTAATGTATCCCTAACAGTAGTCCTTTTT-GAGATCGTATGTACAGGTTCTCGAGGTGCAATCCA-TTTACGAGCTCTTCACATTGATGCGCAATTGTGAAATGTGCGAAGAAGTTATGTTTTTAGGTTTCCGATACCGTTGTGGAACCTTACAATGCCACTCTTTCTGTACACCAGTTGGTTGAAAATACCGATGAAACATTCTGCATCGATAATGAAGCTCTGTACGATA
>LAMB17_20428 
CCGGATAGAATCATGGCTTCATTCTCCGTTGTTCCATCGCCTAAGGTAATTTATTCCTTACAGTCGTCCTTTTTCAAGATCGTATGTACAGGTTTCCGAGGTGCAACCCATTTTCCGAACTCTTTACACCAATGCTTTACAGTGAA--GT-----G-TGTTATGTTTATAGGTATCCGACACCGTTGTGGAACCTTACAATGCCACTCTTTCTGTTCACCAATTGGTAGAAAACACCGATGAAACGTACTGTATCGATAATGAGGCTCTGTACGATA
>LAMB17_9947 
CCGGATAGAATCATGGCTTCATTCTCAGTTGTTCCATCGCCTAAGGTAATTTATCTCTGACAGTCGTCCTTTTTCAAGATCGTATGTACAGGTTTCCGAGGTGCAACCCATTTTCCGAACTCTTTACATCAATGCTTTACAGTGAATTGTGCGACGATGTTATGTTTATAGGTATCCGACACCGTTGTGGAACCTTACAATGCCACTCTTTCTGTTCACCAATTGGTAGAAAACACCGATGAAACGTACTGTATCGATAATGAGGCTCTGTACGATA
>LAMB17_19980 
CCGGATAGAATCATGGCTTCATTCTCCGTTGTTCCATCACCAAAGGTAATGTATCCCTAACAGTAGTCCTTTTT-GAGATCGTATGTACAGGTTCTCGAGGTGCAATCCA-TTTACGAACTCTTCACATTGATGCGCAACTGTGAAATGTGCGAAGAAGTTATGTTTATAGGTTTCCGATACCGTTGTGGAACCTTACAATGCCACTCTTTCTGTACACCAGTTGGTTGAAAATACCGATGAAACATTCTGCATCGATAATGAAGCTCTGTACGATA
>LAMB17_8415 
CCGGATAGAATCATGGCTTCATTCTCAGTTGTTCCATCGCCTAAGGTAATTTATCTCTGACAGTCGTCCTTTTTCGAGATCGTATGTACAGGTTCTCGAGGTGCAACCCATTTTCCGAACTCTTTACACCAATGCTTTACAGTGAAGTGT--------GTTATGTTTATAGGTATCCGACACCGTTGTGGAACCTTACAATGCCACTCTTTCTGTTCACCAATTGGTAGAAAACACCGATGAAACATTCTGCATCGATAATGAAGCTCTGTACGATA
>LAMB17_16124 
CCGGATAGAATCATGGCTTCATTCTCAGTTGTTCCATCGCCTAAGGTAATTTATCTCTGACAGTCGTCCTTTTTCGAGATCGTATGTACAGGTTCTCGAGGTGCAACCCATTTTCCGAACTCTTTACATCAATGCTTTACAGTGAATTGTGCGACGATGTTATGTTTATAGGTATCCGACACCGTTGTGGAACCTTACAATGCCACTCTTTCTGTTCACCAATTGGTAGAAAACACCGATGAAACGTACTGTATCGATAATGAGGCTCTGTACGATA
